# Supplementary material for: Tracking Chronic Diseases via Mobile Health Applications: Which User Experience Aspects Are Key?
Source: Healthcare (Basel). 2025 Dec 12;13(24):3272. doi: 10.3390/healthcare13243272 (PMC12733319; doi:10.3390/healthcare13243272)
Supplement: Supplementary file 1 [file healthcare-13-03272-s001.zip]

Archive with 1 entries (1 files):
- healthcare-3956455-supplementary.pdf
